# Supplementary material for: Role of Dynamic Contrast-Enhanced MRI in Detecting Post-Treatment Local Recurrence of Soft-Tissue Sarcomas: A Systematic Review and Meta-Analysis
Source: Diagnostics (Basel). 2026 Jan 1;16(1):136. doi: 10.3390/diagnostics16010136 (PMC12786092; doi:10.3390/diagnostics16010136)
Supplement: Supplementary file 1 [file diagnostics-16-00136-s001.zip]

Archive with 1 entries (1 files):
- diagnostics-3948838-supplementary.pdf
